# Supplementary material for: Transcriptomic, Functional, and Network Analyses Reveal Novel Genes Involved in the Interaction Between Caenorhabditis elegans and Stenotrophomonas maltophilia
Source: Front Cell Infect Microbiol. 2018 Aug 20;8:266. doi: 10.3389/fcimb.2018.00266 (PMC6109753; doi:10.3389/fcimb.2018.00266)
Supplement: Supplementary file 3 [file Table_3.xlsx]

## Sheet: Caption-TableS3
Table S3: All significantly differentially expressed transcripts for wild-type nematodes fed E. coli OP50, S. maltophilia JCMS or K279a. Differential expression was determined via all pairwise comparisons of C. elegans gene expression on S. maltophilia JCMS, S. maltophilia K279a and E. coli OP50. The bolded strain was the baseline treatment in the indicated comparison. Statistical significance wa…

## Sheet: All Genes
	Gene name	Sequence name	Comparison	FC	Regulation	Corrected p value
WBGene00018488	acs-1	F46E10.1a	JCMS vs. OP50	5.52147	down	0.00731412
		F46E10.1b	JCMS vs. OP50	4.39804	down	0.0132428
		F46E10.1c	JCMS vs. OP50	4.05922	down	0.0132428
WBGene00009857	clec-28	F49A5.5b	JCMS vs. OP50	2.58389	down	0.0444677
WBGene00011622	T08G5.1	T08G5.1	JCMS vs. OP50	5.88246	down	0.0132428
WBGene00021580	clec-174	Y46C8AL.2	JCMS vs. OP50	3.58075	up	0.0102263
WBGene00013119	Y51H4A.25	Y51H4A.25b	JCMS vs. OP50	4.9572	up	0.0401791
WBGene00022570	sdz-35	ZC239.12	JCMS vs. OP50	4.69188	up	0.0281716
WBGene00008988	F20G2.5	F20G2.5	JCMS vs. OP50	5.56597	up	0.0281716
WBGene00017705	F22E5.6	F22E5.6	JCMS vs. OP50	5.41385	up	0.0461158
WBGene00018725	F53A9.2	F53A9.2	JCMS vs. OP50	5.23623	up	0.0444677
WBGene00008810	cyp-13A12	F14F7.3	JCMS vs. OP50	3.53124	up	0.0132428
			K279a vs. OP50	5.65546	up	0.011564
WBGene00021002	W03F9.4	W03F9.4	JCMS vs. OP50	11.838	up	0.00340633
			K279a vs. OP50	13.8471	up	0.00443749
WBGene00022656	ZK105.5	ZK105.5	K279a vs. OP50	3.22872	down	0.0470959
			JCMS vs. K279a	2.02906	up	0.0405224
WBGene00015596	fbxa-161	C08E3.4	JCMS vs. OP50	11.3251	up	0.00340633
			JCMS vs. K279a	13.9054	up	3.48547e-09
WBGene00015598	fbxa-163	C08E3.6	JCMS vs. OP50	13.5034	up	0.0243967
			JCMS vs. K279a	20.2275	up	0.000471562
WBGene00008631	F10A3.1	F10A3.1	JCMS vs. OP50	25.1408	up	0.0267434
			JCMS vs. K279a	20.9812	up	0.00270423
WBGene00006237	str-204	F10D2.1	JCMS vs. OP50	4.08557	up	0.0202912
			JCMS vs. K279a	3.89664	up	0.0170964
WBGene00008850	F15B9.6	F15B9.6	JCMS vs. OP50	11.2024	up	0.0374752
			JCMS vs. K279a	7.14087	up	0.00190647
WBGene00017586	F19B10.4	F19B10.4	JCMS vs. OP50	6.27388	up	0.0367943
			JCMS vs. K279a	7.53025	up	0.00270423
WBGene00023423	F43C1.7	F43C1.7	JCMS vs. OP50	8.05311	up	0.0267434
			JCMS vs. K279a	6.84708	up	0.0112176
WBGene00018646	F49F1.6	F49F1.6	JCMS vs. OP50	3.81769	up	0.0346732
			JCMS vs. K279a	2.6092	up	0.0301749
WBGene00009957	F53B2.8	F53B2.8	JCMS vs. OP50	2.87477	up	0.0267434
			JCMS vs. K279a	1.90486	up	0.0312157
WBGene00019659	K11H12.3	K11H12.3	JCMS vs. OP50	6.32414	up	0.0269608
			JCMS vs. K279a	8.21917	up	0.00768923
WBGene00020759	T24C4.3	T24C4.3	JCMS vs. OP50	4.5531	up	0.0193584
			JCMS vs. K279a	3.24019	up	0.0134728
WBGene00006533	tba-7	T28D6.2	JCMS vs. OP50	3.02787	up	0.0132428
			JCMS vs. K279a	1.95164	up	0.0348118
WBGene00012572	Y37H2B.1	Y37H2B.1	JCMS vs. OP50	3.5646	up	0.0189994
			JCMS vs. K279a	3.8204	up	0.0162513
WBGene00021520	Y41D4B.18	Y41D4B.18	JCMS vs. OP50	9.25042	up	0.014757
			JCMS vs. K279a	4.37455	up	0.00270423
WBGene00021979	Y58A7A.5	Y58A7A.5	JCMS vs. OP50	7.1044	up	0.00918429
			JCMS vs. K279a	2.32855	up	0.0246527
WBGene00003702	nhr-112	Y70C5C.6b	JCMS vs. OP50	3.20363	up	0.0267434
			JCMS vs. K279a	9.21022	up	0.0028043
WBGene00007097	B0024.4	B0024.4	JCMS vs. K279a	4.4279	up	0.00757242
WBGene00007165	B0391.10	B0391.10	JCMS vs. K279a	1.60602	up	0.0406511
WBGene00019132	bath-19	F59H6.1	JCMS vs. K279a	1.73218	up	0.0411173
WBGene00015371	C03A7.13	C03A7.13	JCMS vs. K279a	1.89993	up	0.035703
WBGene00015455	C04G6.5	C04G6.5	JCMS vs. K279a	1.86507	up	0.0348118
WBGene00015574	irg-1	C07G3.2	JCMS vs. K279a	4.61069	up	0.0331752
WBGene00007506	C10C5.2	C10C5.2	JCMS vs. K279a	1.91765	up	0.0499479
WBGene00015686	C10G11.6	C10G11.6	JCMS vs. K279a	1.76673	up	0.0477593
WBGene00044457	C18H7.11	C18H7.11	JCMS vs. K279a	2.75744	up	0.0240479
WBGene00015994	C18H7.4	C18H7.4	JCMS vs. K279a	2.858	up	0.0411173
WBGene00007717	C25D7.5	C25D7.5	JCMS vs. K279a	2.2268	up	0.0458088
WBGene00045411	C25F9.11	C25F9.11	JCMS vs. K279a	4.90122	up	0.0309083
WBGene00007726	C25F9.6	C25F9.6	JCMS vs. K279a	3.75089	up	0.035703
WBGene00016121	C25H3.12	C25H3.12	JCMS vs. K279a	1.67265	up	0.0410922
WBGene00016124	C26B2.1	C26B2.1	JCMS vs. K279a	1.55331	up	0.0409119
WBGene00077525	C41G7.8	C41G7.8	JCMS vs. K279a	1.71272	up	0.0374243
WBGene00077593	C49G7.12	C49G7.12	JCMS vs. K279a	2.1532	up	0.0134728
WBGene00044787	C54D10.12	C54D10.12	JCMS vs. K279a	3.63319	up	0.0216776
WBGene00020220	clec-140	T05A7.2	JCMS vs. K279a	2.40494	up	0.0147263
WBGene00012583	clec-4	Y38E10A.5	JCMS vs. K279a	1.67754	up	0.0344802
WBGene00017199	clec-45	F07C4.2	JCMS vs. K279a	3.7342	up	0.0471871
WBGene00018971	clec-67	F56D6.2	JCMS vs. K279a	2.01852	up	0.0405224
WBGene00000795	crn-2	CD4.2	JCMS vs. K279a	1.89211	up	0.0244521
WBGene00010125	dod-22	F55G11.5	JCMS vs. K279a	2.83463	up	0.0309083
WBGene00009898	dod-23	F49E12.2	JCMS vs. K279a	1.77211	up	0.0300559
WBGene00017093	E02C12.8	E02C12.8a	JCMS vs. K279a	2.14726	up	0.0427428
		E02C12.8b	JCMS vs. K279a	2.79236	up	0.0234168
WBGene00017120	tctn-1	E04A4.6	JCMS vs. K279a	1.99011	up	0.0244521
WBGene00017205	F07C4.12	F07C4.12a	JCMS vs. K279a	4.34716	up	0.0149753
		F07C4.12b	JCMS vs. K279a	5.21325	up	0.0149753
WBGene00008577	F08G2.5	F08G2.5	JCMS vs. K279a	13.1038	up	0.00211181
WBGene00017344	F10E7.2	F10E7.2	JCMS vs. K279a	2.08525	up	0.0481982
WBGene00017467	F14F9.4	F14F9.4	JCMS vs. K279a	3.63925	up	0.0445643
WBGene00008900	F16H6.10	F16H6.10	JCMS vs. K279a	1.66769	up	0.0495466
WBGene00008944	F19B2.5	F19B2.5	JCMS vs. K279a	3.08344	up	0.0488082
WBGene00017595	F19C7.5	F19C7.5	JCMS vs. K279a	2.60329	up	0.0326122
WBGene00017596	F19C7.6	F19C7.6	JCMS vs. K279a	2.64377	up	0.0300559
WBGene00017612	F19G12.4	F19G12.4	JCMS vs. K279a	2.02155	up	0.0392197
WBGene00017630	F20B6.6	F20B6.6	JCMS vs. K279a	2.9118	up	0.0445851
WBGene00017708	F22E5.9	F22E5.9	JCMS vs. K279a	1.6898	up	0.0348118
WBGene00045457	F33H12.7	F33H12.7	JCMS vs. K279a	3.40279	up	0.0285508
WBGene00009428	F35E12.4	F35E12.4	JCMS vs. K279a	3.76717	up	0.00190647
WBGene00009433	F35E12.9	F35E12.9a	JCMS vs. K279a	3.45383	up	0.00270423
		F35E12.9b	JCMS vs. K279a	2.68019	up	0.00270423
WBGene00009417	F35E8.1	F35E8.1	JCMS vs. K279a	2.81466	up	0.0233985
WBGene00009465	F36D1.6	F36D1.6	JCMS vs. K279a	2.00177	up	0.0326122
WBGene00018385	F43C11.8	F43C11.8	JCMS vs. K279a	2.72247	up	0.015864
WBGene00009778	F46C5.1	F46C5.1	JCMS vs. K279a	4.42751	up	0.0411173
WBGene00009914	F49H6.13	F49H6.13	JCMS vs. K279a	8.88756	up	0.00270423
WBGene00009907	F49H6.3	F49H6.3	JCMS vs. K279a	3.00939	up	0.0312157
WBGene00018817	F54D12.4	F54D12.4	JCMS vs. K279a	2.0761	up	0.0434573
WBGene00018865	F55A12.6	F55A12.6	JCMS vs. K279a	1.82308	up	0.035703
WBGene00010086	F55B11.4	F55B11.4	JCMS vs. K279a	2.02186	up	0.0427428
WBGene00010128	F55G11.8	F55G11.8	JCMS vs. K279a	2.58746	up	0.0181878
WBGene00010119	F55G7.1	F55G7.1	JCMS vs. K279a	2.21702	up	0.0405224
WBGene00018933	F56B3.9	F56B3.9	JCMS vs. K279a	2.75051	up	0.0405224
WBGene00022327	fbxa-15	Y82E9BL.11	JCMS vs. K279a	1.68416	up	0.0405224
WBGene00015602	fbxa-158	C08E3.10a	JCMS vs. K279a	4.53679	up	0.0285508
		C08E3.10b	JCMS vs. K279a	4.765	up	0.0285508
WBGene00015597	fbxa-162	C08E3.5	JCMS vs. K279a	11.5378	up	0.00270423
WBGene00013036	fbxa-218	Y49E10.17	JCMS vs. K279a	2.15594	up	0.0336038
WBGene00013837	fbxa-30	ZC47.4	JCMS vs. K279a	2.38151	up	0.0309083
WBGene00022329	fbxa-79	Y82E9BL.13	JCMS vs. K279a	1.93143	up	0.0349047
WBGene00008632	fbxa-88	F10A3.2	JCMS vs. K279a	3.40871	up	0.0348118
WBGene00009225	fbxa-94	F28F8.8	JCMS vs. K279a	1.67674	up	0.0448335
WBGene00001743	grp-1	K06H7.4	JCMS vs. K279a	1.53543	up	0.0409087
WBGene00010417	H25P06.4	H25P06.4	JCMS vs. K279a	1.58507	up	0.0419092
WBGene00019533	K08D10.10	K08D10.10	JCMS vs. K279a	2.20096	up	0.0434722
WBGene00010658	K08D8.4	K08D8.4c	JCMS vs. K279a	1.59435	up	0.0466015
WBGene00010746	K10D11.2	K10D11.2	JCMS vs. K279a	7.10277	up	0.0028043
WBGene00044458	K11H12.10	K11H12.10	JCMS vs. K279a	3.12398	up	0.048501
WBGene00019660	K11H12.4	K11H12.4	JCMS vs. K279a	2.4494	up	0.0495466
WBGene00010814	M01F1.8	M01F1.8a	JCMS vs. K279a	1.75788	up	0.0427428
		M01F1.8b	JCMS vs. K279a	1.9258	up	0.0441513
WBGene00019735	M02F4.1	M02F4.1	JCMS vs. K279a	2.14195	up	0.0313143
WBGene00019744	M02H5.8	M02H5.8	JCMS vs. K279a	1.58934	up	0.0392197
WBGene00010920	M117.4	M117.4	JCMS vs. K279a	2.00328	up	0.04275
WBGene00003713	nhr-123	M02H5.7	JCMS vs. K279a	1.91323	up	0.0309083
WBGene00003650	nhr-60	F57A10.5	JCMS vs. K279a	1.70925	up	0.0481534
WBGene00017270	numr-1	F08F8.5	JCMS vs. K279a	2.77129	up	0.0305705
WBGene00003844	odc-1	K11C4.4	JCMS vs. K279a	2.24182	up	0.013122
WBGene00004053	tank-1	ZK1005.1a	JCMS vs. K279a	2.4696	up	0.013122
		ZK1005.1b	JCMS vs. K279a	1.80246	up	0.0300559
WBGene00004095	pqe-1	F52C9.8f	JCMS vs. K279a	4.20523	up	0.013122
WBGene00004129	pqn-42	F53G2.4a	JCMS vs. K279a	2.03393	up	0.0349047
WBGene00004149	trpl-5	T16A1.7	JCMS vs. K279a	1.65456	up	0.0488082
WBGene00004176	pqn-97	ZK488.10	JCMS vs. K279a	4.75199	up	0.013738
WBGene00004177	pqn-98	ZK488.7	JCMS vs. K279a	3.73417	up	0.00270423
WBGene00019859	R03H10.7	R03H10.7	JCMS vs. K279a	1.88769	up	0.0434573
WBGene00011142	R08D7.1	R08D7.1	JCMS vs. K279a	1.57461	up	0.0409087
WBGene00019973	R09A1.3	R09A1.3	JCMS vs. K279a	2.61716	up	0.0300559
WBGene00019531	scrm-5	K08D10.8	JCMS vs. K279a	3.22327	up	0.0486988
WBGene00022224	set-28	Y73B3B.2	JCMS vs. K279a	1.8521	up	0.0285508
WBGene00005141	srd-64	Y22D7AR.8	JCMS vs. K279a	3.61396	up	0.0188553
WBGene00005833	srw-86	C25F9.7	JCMS vs. K279a	3.75591	up	0.0411173
WBGene00011330	T01D3.6	T01D3.6a	JCMS vs. K279a	1.58587	up	0.0409087
WBGene00020221	T05A7.3	T05A7.3	JCMS vs. K279a	2.29245	up	0.0107413
WBGene00011494	T05F1.9	T05F1.9	JCMS vs. K279a	2.4669	up	0.0349047
WBGene00011626	T08G5.7	T08G5.7	JCMS vs. K279a	2.23791	up	0.0499479
WBGene00020579	T19D12.4	T19D12.4a	JCMS vs. K279a	1.65704	up	0.0285508
		T19D12.4b	JCMS vs. K279a	1.6494	up	0.0285508
WBGene00020580	T19D12.5	T19D12.5	JCMS vs. K279a	3.61388	up	0.0300559
WBGene00020622	T20D4.17	T20D4.17	JCMS vs. K279a	1.64313	up	0.0488082
WBGene00020700	T22F3.11	T22F3.11a	JCMS vs. K279a	12.0834	up	0.0149753
		T22F3.11b	JCMS vs. K279a	10.9668	up	0.0173571
WBGene00020774	T24E12.5	T24E12.5	JCMS vs. K279a	3.2043	up	0.0154254
WBGene00018586	ubxn-3	F48A11.5a	JCMS vs. K279a	2.39593	up	0.0285508
		F48A11.5b	JCMS vs. K279a	2.32571	up	0.0269419
WBGene00021464	ugt-31	Y39G10AR.6	JCMS vs. K279a	3.40263	up	0.00270423
WBGene00013763	Y113G7B.14	Y113G7B.14	JCMS vs. K279a	2.50219	up	0.0141018
WBGene00012450	Y17D7B.2	Y17D7B.2	JCMS vs. K279a	2.55169	up	0.0471871
WBGene00012451	Y17D7B.3	Y17D7B.3	JCMS vs. K279a	1.80606	up	0.0313143
WBGene00012556	Y37D8A.18	Y37D8A.18	JCMS vs. K279a	1.61241	up	0.035703
WBGene00012733	Y40B1A.2	Y40B1A.2	JCMS vs. K279a	2.20764	up	0.0312157
WBGene00012788	Y43D4A.2	Y43D4A.2	JCMS vs. K279a	3.13656	up	0.0419092
WBGene00045415	Y43F8B.15	Y43F8B.15	JCMS vs. K279a	2.22397	up	0.0304252
WBGene00021565	Y45G12C.1	Y45G12C.1	JCMS vs. K279a	1.71458	up	0.0487737
WBGene00021671	Y48G1BM.6	Y48G1BM.6	JCMS vs. K279a	2.01498	up	0.0413039
WBGene00021755	Y50D7A.5	Y50D7A.5	JCMS vs. K279a	2.3886	up	0.0360019
WBGene00021809	Y53G8AR.1	Y53G8AR.1	JCMS vs. K279a	2.14528	up	0.0453384
WBGene00021871	Y54G2A.5	Y54G2A.5b	JCMS vs. K279a	2.33262	up	0.0405224
WBGene00021977	Y58A7A.3	Y58A7A.3	JCMS vs. K279a	2.05933	up	0.0300559
WBGene00021978	Y58A7A.4	Y58A7A.4	JCMS vs. K279a	4.01539	up	0.0410922
WBGene00013432	Y66D12A.6	Y66D12A.6	JCMS vs. K279a	1.67144	up	0.0408682
WBGene00022067	Y67D8C.3	Y67D8C.3a	JCMS vs. K279a	1.97699	up	0.0410922
WBGene00022083	Y69A2AR.12	Y69A2AR.12	JCMS vs. K279a	4.32479	up	0.0294805
WBGene00022096	Y69A2AR.25	Y69A2AR.25	JCMS vs. K279a	4.36741	up	0.0305705
WBGene00013507	Y71A12B.10	Y71A12B.10	JCMS vs. K279a	2.0669	up	0.0285508
WBGene00022289	Y75B7B.2	Y75B7B.2	JCMS vs. K279a	2.27568	up	0.0409087
WBGene00013559	Y75B8A.28	Y75B8A.28	JCMS vs. K279a	1.94515	up	0.0416256
WBGene00023483	Y75B8A.39	Y75B8A.39	JCMS vs. K279a	2.99935	up	0.035703
WBGene00044155	Y7A5A.11	Y7A5A.11	JCMS vs. K279a	1.76933	up	0.0499479
WBGene00044402	Y82E9BL.18	Y82E9BL.18	JCMS vs. K279a	2.5894	up	0.021555
WBGene00022346	Y82E9BR.13	Y82E9BR.13	JCMS vs. K279a	2.15934	up	0.0285508
WBGene00022847	ZK1055.6	ZK1055.6a	JCMS vs. K279a	1.99554	up	0.0285508
WBGene00022848	ZK1055.7	ZK1055.7	JCMS vs. K279a	2.60624	up	0.00867593
WBGene00022871	ZK1240.6	ZK1240.6	JCMS vs. K279a	2.50575	up	0.0328943
WBGene00022873	ZK1240.9	ZK1240.9	JCMS vs. K279a	2.00271	up	0.0482761
WBGene00022671	ZK177.3	ZK177.3	JCMS vs. K279a	2.93957	up	0.0312157
WBGene00022674	ZK177.9	ZK177.9	JCMS vs. K279a	5.10994	up	0.00994083
WBGene00022752	ZK484.6	ZK484.6	JCMS vs. K279a	1.95191	up	0.0328572
WBGene00000046	acr-7	T09A5.3	JCMS vs. K279a	1.69903	down	0.0285508
WBGene00016716	acs-17	C46F4.2	JCMS vs. K279a	2.23333	down	0.0345342
WBGene00000177	aqp-9	K07A1.16	JCMS vs. K279a	2.28929	down	0.0450589
WBGene00012137	asic-2	T28F4.2	JCMS vs. K279a	1.86637	down	0.0409119
WBGene00000212	asm-2	ZK455.4	JCMS vs. K279a	2.26535	down	0.043871
WBGene00000232	avr-14	B0207.12b	JCMS vs. K279a	1.65714	down	0.04913
WBGene00015080	B0244.5	B0244.5	JCMS vs. K279a	2.43929	down	0.0348344
WBGene00000242	bbs-2	F20D12.3	JCMS vs. K279a	1.83504	down	0.0405224
WBGene00012914	bcmo-1	Y46G5A.24	JCMS vs. K279a	2.80272	down	0.0184797
WBGene00015288	C01B12.5	C01B12.5	JCMS vs. K279a	1.93141	down	0.0466015
WBGene00007240	C01G10.15	C01G10.15	JCMS vs. K279a	3.35057	down	0.0348118
WBGene00045386	C02B4.4	C02B4.4	JCMS vs. K279a	2.08842	down	0.0427428
WBGene00015333	C02C2.4	C02C2.4	JCMS vs. K279a	2.10336	down	0.0374213
WBGene00015409	C03H5.7	C03H5.7	JCMS vs. K279a	2.66541	down	0.0305705
WBGene00007310	C04G2.11	C04G2.11	JCMS vs. K279a	1.67243	down	0.0487737
WBGene00007345	C05E7.3	C05E7.3	JCMS vs. K279a	2.48582	down	0.0266437
WBGene00015517	C06A8.8	C06A8.8a	JCMS vs. K279a	1.63244	down	0.0466015
WBGene00007450	C08F11.1	C08F11.1	JCMS vs. K279a	2.02286	down	0.0419092
WBGene00015632	C09D4.1	C09D4.1a	JCMS vs. K279a	3.17262	down	0.0205704
		C09D4.1b	JCMS vs. K279a	1.95179	down	0.0311294
WBGene00015706	C12D5.3	C12D5.3	JCMS vs. K279a	2.96627	down	0.00798659
WBGene00015756	C14C6.2	C14C6.2	JCMS vs. K279a	1.99434	down	0.0445643
WBGene00007635	C16D6.2	C16D6.2	JCMS vs. K279a	1.61304	down	0.0488853
WBGene00015887	C17C3.1	C17C3.1b	JCMS vs. K279a	1.56767	down	0.0409119
WBGene00015953	C18B2.2	C18B2.2	JCMS vs. K279a	2.6467	down	0.0244521
WBGene00015984	C18G1.6	C18G1.6	JCMS vs. K279a	1.76404	down	0.0309083
WBGene00015985	C18G1.7	C18G1.7	JCMS vs. K279a	1.54378	down	0.0409087
WBGene00016107	C25G6.1	C25G6.1	JCMS vs. K279a	2.01377	down	0.0182286
WBGene00016109	C25G6.4	C25G6.4	JCMS vs. K279a	3.9513	down	0.0102026
WBGene00007753	C27A7.1	C27A7.1a	JCMS vs. K279a	2.09102	down	0.0304252
		C27A7.1b	JCMS vs. K279a	2.12002	down	0.0285508
WBGene00007758	C27A7.8	C27A7.8b	JCMS vs. K279a	1.95634	down	0.0488082
WBGene00016172	C27H5.2	C27H5.2d	JCMS vs. K279a	1.62856	down	0.0488818
WBGene00016454	C35E7.2	C35E7.2a	JCMS vs. K279a	1.90177	down	0.0405224
WBGene00008051	C41C4.3	C41C4.3	JCMS vs. K279a	1.99474	down	0.039951
WBGene00008064	C41G7.7	C41G7.7	JCMS vs. K279a	1.9487	down	0.018986
WBGene00008073	C43F9.5	C43F9.5	JCMS vs. K279a	1.63618	down	0.048501
WBGene00008167	C48B4.1	C48B4.1	JCMS vs. K279a	2.35294	down	0.035703
WBGene00016891	C53A3.1	C53A3.1	JCMS vs. K279a	3.92283	down	0.0293167
WBGene00000287	cal-3	M02B7.6	JCMS vs. K279a	2.08701	down	0.044726
WBGene00000402	cdh-10	C45G7.5	JCMS vs. K279a	1.60315	down	0.0442693
WBGene00000490	che-11	C27A7.4	JCMS vs. K279a	2.12683	down	0.0493484
WBGene00000491	che-12	B0024.8	JCMS vs. K279a	2.31469	down	0.0293845
WBGene00015403	clec-10	C03H5.1	JCMS vs. K279a	1.60568	down	0.0466015
WBGene00013778	clec-194	Y116A8A.8	JCMS vs. K279a	2.0617	down	0.0493484
WBGene00019089	clec-206	F59A7.1	JCMS vs. K279a	1.91097	down	0.0463524
WBGene00020938	clec-218	W02D7.2	JCMS vs. K279a	3.2563	down	0.013738
WBGene00017364	clec-7	F10G2.3	JCMS vs. K279a	2.6054	down	0.0069681
WBGene00021581	clec-70	Y46C8AL.3	JCMS vs. K279a	6.35462	down	0.0285508
WBGene00021587	clec-76	Y46C8AR.1	JCMS vs. K279a	2.81505	down	0.042778
WBGene00000784	cpr-4	F44C4.3	JCMS vs. K279a	1.59703	down	0.0382287
WBGene00000862	cwp-4	K11D12.1	JCMS vs. K279a	2.7645	down	0.0348118
WBGene00014254	cyp-13A10	ZK1320.4	JCMS vs. K279a	1.90362	down	0.0488082
WBGene00011671	cyp-13A4	T10B9.1	JCMS vs. K279a	2.87371	down	0.0487737
WBGene00011672	cyp-13A5	T10B9.2	JCMS vs. K279a	2.62203	down	0.0488082
WBGene00011673	cyp-13A6	T10B9.3	JCMS vs. K279a	6.1893	down	0.00768923
WBGene00000372	cyp-13A7	T10B9.10	JCMS vs. K279a	4.62997	down	0.0380808
WBGene00008519	cyp-13B1	F02C12.5a	JCMS vs. K279a	2.94634	down	0.0411173
WBGene00010706	cyp-14A2	K09A11.3	JCMS vs. K279a	3.40461	down	0.0149753
WBGene00011009	cyp-14A4	R04D3.1	JCMS vs. K279a	4.46605	down	0.0205704
WBGene00012448	cyp-33D3	Y17D7A.4	JCMS vs. K279a	2.8239	down	0.0244521
WBGene00018334	cyp-33E2	F42A9.5	JCMS vs. K279a	1.67718	down	0.0409087
WBGene00011699	cyp-34A2	T10H4.11	JCMS vs. K279a	1.90324	down	0.0382287
WBGene00015044	cyp-34A9	B0213.15a	JCMS vs. K279a	2.96877	down	0.0285508
		B0213.15b	JCMS vs. K279a	2.89064	down	0.0285508
		B0213.15c	JCMS vs. K279a	2.52808	down	0.0294805
WBGene00019473	cyp-35A5	K07C6.5	JCMS vs. K279a	2.77898	down	0.0312157
WBGene00008408	D2023.4	D2023.4	JCMS vs. K279a	1.65313	down	0.0493484
WBGene00008436	DH11.2	DH11.2	JCMS vs. K279a	1.70132	down	0.0313143
WBGene00012424	dlc-3	Y10G11A.2b	JCMS vs. K279a	1.72765	down	0.048501
WBGene00001107	dsl-5	F58B3.8	JCMS vs. K279a	2.90835	down	0.0326122
WBGene00017092	E02C12.6	E02C12.6	JCMS vs. K279a	2.8216	down	0.0471871
WBGene00008663	eak-6	F10G8.4a	JCMS vs. K279a	2.1458	down	0.0481534
WBGene00001182	egl-13	T22B7.1b	JCMS vs. K279a	1.87315	down	0.0349047
		T22B7.1d	JCMS vs. K279a	1.90747	down	0.0405224
WBGene00001374	exp-2	F12F3.1b	JCMS vs. K279a	1.74472	down	0.0392197
		F12F3.1d	JCMS vs. K279a	1.71751	down	0.0409119
WBGene00008516	F02C12.2	F02C12.2	JCMS vs. K279a	2.00717	down	0.0285508
WBGene00017200	F07C4.6	F07C4.6	JCMS vs. K279a	3.80414	down	0.0426203
WBGene00008570	kcnl-2	F08A10.1a	JCMS vs. K279a	4.08454	down	0.0392197
		F08A10.1b	JCMS vs. K279a	4.72607	down	0.0312157
		F08A10.1c	JCMS vs. K279a	4.17114	down	0.0405224
		F08A10.1d	JCMS vs. K279a	3.99506	down	0.0398986
		F08A10.1e	JCMS vs. K279a	5.00195	down	0.035703
WBGene00017301	F09F7.4	F09F7.4a	JCMS vs. K279a	1.85789	down	0.0392197
		F09F7.4b	JCMS vs. K279a	1.5083	down	0.0461761
WBGene00017320	F09G8.5	F09G8.5	JCMS vs. K279a	2.93169	down	0.0442693
WBGene00017379	F11C7.7	F11C7.7	JCMS vs. K279a	3.10771	down	0.0285508
WBGene00044811	F12E12.11	F12E12.11	JCMS vs. K279a	1.8758	down	0.033139
WBGene00008731	F13B12.3	F13B12.3	JCMS vs. K279a	1.79397	down	0.0444089
WBGene00008834	F14H8.4	F14H8.4	JCMS vs. K279a	2.88278	down	0.0481534
WBGene00017493	F15E11.4	F15E11.4	JCMS vs. K279a	1.95173	down	0.0454102
WBGene00017514	F16F9.3	F16F9.3b	JCMS vs. K279a	1.88399	down	0.0326122
WBGene00008953	F19C6.4	F19C6.4a	JCMS vs. K279a	1.91514	down	0.035703
		F19C6.4b	JCMS vs. K279a	1.90944	down	0.0330733
WBGene00017762	F23H11.7	F23H11.7	JCMS vs. K279a	1.92763	down	0.0392197
WBGene00009110	F25D1.5	F25D1.5	JCMS vs. K279a	1.93372	down	0.0168573
WBGene00009183	F27C8.2	F27C8.2	JCMS vs. K279a	1.98568	down	0.0300559
WBGene00017880	F28A12.3	F28A12.3	JCMS vs. K279a	2.15	down	0.0481452
WBGene00017881	F28A12.4	F28A12.4	JCMS vs. K279a	1.51614	down	0.043064
WBGene00018025	F35A5.2	F35A5.2	JCMS vs. K279a	1.57101	down	0.0442693
WBGene00009601	F40G12.6	F40G12.6	JCMS vs. K279a	1.79256	down	0.0486988
WBGene00018361	F42G8.10	F42G8.10a	JCMS vs. K279a	1.59726	down	0.0481534
		F42G8.10b	JCMS vs. K279a	1.50165	down	0.0441513
WBGene00018375	F43C9.1	F43C9.1	JCMS vs. K279a	2.41957	down	0.0285508
WBGene00018393	F43E2.5	F43E2.5	JCMS vs. K279a	1.7855	down	0.0448335
WBGene00009677	F44A6.5	F44A6.5	JCMS vs. K279a	2.81898	down	0.0285508
WBGene00009686	F44D12.9	F44D12.9	JCMS vs. K279a	3.12146	down	0.013122
WBGene00018429	F44E7.7	F44E7.7	JCMS vs. K279a	1.84953	down	0.0344802
WBGene00009730	F45G2.2	F45G2.2a	JCMS vs. K279a	3.87877	down	0.0486988
WBGene00009768	F46B6.2	F46B6.2	JCMS vs. K279a	1.99311	down	0.0285508
WBGene00009777	F46C3.2	F46C3.2	JCMS vs. K279a	1.6075	down	0.0466015
WBGene00009883	F49C12.14	F49C12.14	JCMS vs. K279a	2.07313	down	0.0348118
WBGene00009958	F53B6.2	F53B6.2b	JCMS vs. K279a	1.74774	down	0.0374213
WBGene00009965	F53B7.2	F53B7.2	JCMS vs. K279a	2.40816	down	0.018986
WBGene00009967	F53B7.4	F53B7.4	JCMS vs. K279a	1.79226	down	0.0453685
WBGene00018859	F55A4.7	F55A4.7	JCMS vs. K279a	1.66118	down	0.0384117
WBGene00010238	F58B4.5	F58B4.5	JCMS vs. K279a	2.37206	down	0.0102026
WBGene00010278	F58G6.8	F58G6.8	JCMS vs. K279a	2.36278	down	0.0244521
WBGene00044107	F58G6.9	F58G6.9a	JCMS vs. K279a	2.55691	down	0.0285508
		F58G6.9b	JCMS vs. K279a	2.46054	down	0.0441513
WBGene00019105	F59D6.3	F59D6.3	JCMS vs. K279a	1.9812	down	0.0488082
WBGene00010335	F59F3.6	F59F3.6	JCMS vs. K279a	1.95277	down	0.0486988
WBGene00017226	fbxa-53	F07G6.7	JCMS vs. K279a	1.92333	down	0.0346428
WBGene00007453	fbxa-98	C08F11.5	JCMS vs. K279a	2.03866	down	0.0285508
WBGene00009096	fipr-1	F23H12.8	JCMS vs. K279a	1.68057	down	0.0344802
WBGene00001454	flp-11	K02G10.4a	JCMS vs. K279a	1.77348	down	0.0285508
		K02G10.4b	JCMS vs. K279a	1.68001	down	0.0488818
WBGene00001500	ftn-1	C54F6.14	JCMS vs. K279a	5.13745	down	0.0486127
WBGene00001540	gcy-14	ZC412.2	JCMS vs. K279a	2.18508	down	0.0405224
WBGene00001547	gcy-22	T03D8.5	JCMS vs. K279a	2.32523	down	0.0349047
WBGene00001586	ggr-1	C09G5.1	JCMS vs. K279a	1.8632	down	0.0493484
WBGene00001612	glr-1	C06E1.4	JCMS vs. K279a	2.12843	down	0.0300559
WBGene00001616	glr-5	ZC196.7	JCMS vs. K279a	1.94068	down	0.0229117
WBGene00010380	H12D21.4	H12D21.4	JCMS vs. K279a	4.76911	down	0.0285508
WBGene00019262	H34P18.1	H34P18.1	JCMS vs. K279a	4.70452	down	0.0285508
WBGene00016150	hint-3	C26F1.7	JCMS vs. K279a	1.83921	down	0.0349047
WBGene00016670	ilys-3	C45G7.3	JCMS vs. K279a	6.27518	down	0.0427428
WBGene00002118	ins-35	K02E2.4	JCMS vs. K279a	1.73152	down	0.0305705
WBGene00010456	K01C8.1	K01C8.1	JCMS vs. K279a	1.76198	down	0.0300559
WBGene00019376	K04A8.5	K04A8.5	JCMS vs. K279a	4.41359	down	0.0300559
WBGene00010559	K04D7.6	K04D7.6	JCMS vs. K279a	1.81989	down	0.0493484
WBGene00044510	K07H8.11	K07H8.11	JCMS vs. K279a	1.77094	down	0.0486988
WBGene00019618	K10C2.2	K10C2.2	JCMS vs. K279a	2.32	down	0.0312157
WBGene00002233	kqt-1	C25B8.1a	JCMS vs. K279a	1.80013	down	0.0405224
		C25B8.1b	JCMS vs. K279a	1.66886	down	0.0487211
WBGene00002260	lbp-8	T22G5.6	JCMS vs. K279a	5.01015	down	0.0475146
WBGene00000061	lgc-11	F48E3.7	JCMS vs. K279a	2.38898	down	0.0493484
WBGene00017389	lgc-38	F11H8.2	JCMS vs. K279a	2.13594	down	0.0406511
WBGene00009799	lgc-47	F47A4.1a	JCMS vs. K279a	1.88547	down	0.0427428
		F47A4.1b	JCMS vs. K279a	1.9486	down	0.0413039
WBGene00003099	lys-10	F17E9.11	JCMS vs. K279a	1.87514	down	0.018986
WBGene00003094	lys-5	F58B3.2	JCMS vs. K279a	3.90262	down	0.0244521
WBGene00003095	lys-6	F58B3.3	JCMS vs. K279a	3.52605	down	0.00798659
WBGene00010940	M163.8	M163.8	JCMS vs. K279a	1.71886	down	0.0487737
WBGene00010947	M176.11	M176.11	JCMS vs. K279a	2.10168	down	0.0488082
WBGene00003232	mgl-1	ZC506.4a	JCMS vs. K279a	1.86572	down	0.0405224
WBGene00003402	mpk-2	C04G6.1a	JCMS vs. K279a	1.56699	down	0.0487737
		C04G6.1c	JCMS vs. K279a	1.55833	down	0.0466015
WBGene00003544	nas-25	F46C5.3	JCMS vs. K279a	2.03072	down	0.0385424
WBGene00006809	unc-77	C11D2.6c	JCMS vs. K279a	1.97064	down	0.0491589
WBGene00003591	nex-4	C37H5.1	JCMS vs. K279a	2.69574	down	0.0434722
WBGene00019117	nhr-144	F59E11.12b	JCMS vs. K279a	2.20753	down	0.042896
WBGene00015897	nhr-156	C17E7.1	JCMS vs. K279a	1.79501	down	0.0442693
WBGene00008208	nhr-167	C49F5.4	JCMS vs. K279a	2.4589	down	0.0453685
WBGene00018544	nhr-188	F47C10.7	JCMS vs. K279a	1.78064	down	0.0408932
WBGene00010215	nhr-193	F57G8.6	JCMS vs. K279a	2.83074	down	0.0499479
WBGene00003754	nlp-16	T13A10.5	JCMS vs. K279a	1.77971	down	0.0408682
WBGene00004020	pho-1	EGAP2.3	JCMS vs. K279a	2.16605	down	0.0285508
WBGene00004193	prx-3	C15H9.8a	JCMS vs. K279a	1.91591	down	0.033573
		C15H9.8b	JCMS vs. K279a	1.89871	down	0.0406511
WBGene00010979	R02D5.6	R02D5.6	JCMS vs. K279a	2.90108	down	0.0405224
WBGene00019846	R03G5.5	R03G5.5a	JCMS vs. K279a	2.10774	down	0.0393231
		R03G5.5b	JCMS vs. K279a	2.34209	down	0.0229117
WBGene00011020	R05A10.3	R05A10.3	JCMS vs. K279a	1.88165	down	0.0300559
WBGene00019904	R05G9.2	R05G9.2a	JCMS vs. K279a	1.93367	down	0.0344802
		R05G9.2b	JCMS vs. K279a	1.90149	down	0.0368538
WBGene00011070	R06F6.7	R06F6.7	JCMS vs. K279a	2.01897	down	0.0434282
WBGene00019961	R08E5.1	R08E5.1	JCMS vs. K279a	3.36415	down	0.0427428
WBGene00044514	R09E12.9	R09E12.9	JCMS vs. K279a	1.72579	down	0.048501
WBGene00011184	R09H10.7	R09H10.7	JCMS vs. K279a	4.18922	down	0.0102026
WBGene00011291	R102.4	R102.4a	JCMS vs. K279a	1.53301	down	0.0436526
		R102.4b	JCMS vs. K279a	1.83	down	0.0412068
WBGene00011217	R10E11.5	R10E11.5	JCMS vs. K279a	2.14558	down	0.0427428
WBGene00020004	R11E3.2	R11E3.2	JCMS vs. K279a	2.09071	down	0.0410616
WBGene00020069	R13H7.2	R13H7.2a	JCMS vs. K279a	2.29679	down	0.0149753
		R13H7.2b	JCMS vs. K279a	2.38895	down	0.035703
WBGene00004401	rom-2	C48B4.2	JCMS vs. K279a	1.99117	down	0.0409087
WBGene00004997	spp-12	T22G5.7	JCMS vs. K279a	12.9691	down	0.013738
WBGene00004987	spp-2	T08A9.12	JCMS vs. K279a	1.51303	down	0.0471871
WBGene00004989	spp-4	T08A9.8	JCMS vs. K279a	1.95672	down	0.035703
WBGene00005093	srd-15	C04E6.10	JCMS vs. K279a	1.9705	down	0.0344853
WBGene00005149	sre-1	B0495.1	JCMS vs. K279a	2.15966	down	0.0408682
WBGene00005415	srh-204	E03D2.3	JCMS vs. K279a	1.64349	down	0.0434722
WBGene00005484	srh-279	F11A5.2	JCMS vs. K279a	3.1431	down	0.0309083
WBGene00005591	srj-1	ZK829.8	JCMS vs. K279a	1.68981	down	0.0269419
WBGene00005652	srr-1	W07G4.6	JCMS vs. K279a	1.65158	down	0.0465487
WBGene00008250	srsx-29	C51E3.4	JCMS vs. K279a	1.97979	down	0.035703
WBGene00012055	srsx-36	T26E4.15	JCMS vs. K279a	3.58357	down	0.0453685
WBGene00011197	srw-145	R10D12.17	JCMS vs. K279a	2.27263	down	0.0285508
WBGene00005771	srw-24	C41G6.7	JCMS vs. K279a	1.725	down	0.0380808
WBGene00006061	stl-1	F30A10.5	JCMS vs. K279a	1.6605	down	0.0300559
WBGene00006167	str-116	F07B10.2	JCMS vs. K279a	5.85445	down	0.00270423
WBGene00006202	str-156	Y9C9A.11	JCMS vs. K279a	1.70617	down	0.0481534
WBGene00006207	str-162	E03H12.1	JCMS vs. K279a	2.70083	down	0.00270423
WBGene00006224	str-180	T10H9.6a	JCMS vs. K279a	3.01185	down	0.00994083
WBGene00006306	sue-1	F07A5.5	JCMS vs. K279a	1.83249	down	0.0405224
WBGene00020154	T01G6.10	T01G6.10	JCMS vs. K279a	1.97084	down	0.0475993
WBGene00020156	T02B11.4	T02B11.4	JCMS vs. K279a	1.86836	down	0.0405224
WBGene00011362	T02B5.1	T02B5.1	JCMS vs. K279a	4.59582	down	0.0313143
WBGene00011364	T02B5.3	T02B5.3	JCMS vs. K279a	2.35767	down	0.0463524
WBGene00011486	T05E12.3	T05E12.3	JCMS vs. K279a	2.67477	down	0.0348118
WBGene00011495	T05F1.11	T05F1.11	JCMS vs. K279a	2.73826	down	0.0398986
WBGene00011630	T08G11.3	T08G11.3	JCMS vs. K279a	2.54684	down	0.0434573
WBGene00011644	T09B9.3	T09B9.3	JCMS vs. K279a	2.59727	down	0.0486988
WBGene00011733	T12D8.5	T12D8.5	JCMS vs. K279a	3.3211	down	0.014279
WBGene00011798	T16G1.4	T16G1.4	JCMS vs. K279a	4.14839	down	0.0028043
WBGene00011824	T18D3.7	T18D3.7	JCMS vs. K279a	1.57554	down	0.0493484
WBGene00020573	T19D7.5	T19D7.5	JCMS vs. K279a	2.61885	down	0.035703
WBGene00020649	T21D12.9	T21D12.9a	JCMS vs. K279a	1.88481	down	0.0481452
WBGene00020792	T25B6.6	T25B6.6	JCMS vs. K279a	1.90128	down	0.035703
WBGene00012041	T26E3.8	T26E3.8	JCMS vs. K279a	1.53643	down	0.0406511
WBGene00007044	cpna-5	B0495.10a	JCMS vs. K279a	1.89765	down	0.0330733
		B0495.10b	JCMS vs. K279a	1.80893	down	0.035703
		B0495.10c	JCMS vs. K279a	1.83483	down	0.0382748
WBGene00015398	tag-293	C03G6.13	JCMS vs. K279a	12.9357	down	0.0309083
WBGene00017039	trk-1	D1073.1a	JCMS vs. K279a	1.95502	down	0.0335222
		D1073.1b	JCMS vs. K279a	1.90296	down	0.0309083
WBGene00006669	twk-14	K01D12.4	JCMS vs. K279a	1.9296	down	0.0486988
WBGene00006693	twk-43	F32H5.7	JCMS vs. K279a	1.65964	down	0.0445643
WBGene00006664	twk-9	ZK1251.8	JCMS vs. K279a	2.56032	down	0.0285508
WBGene00007072	ugt-1	AC3.7	JCMS vs. K279a	1.94854	down	0.035703
WBGene00008097	ugt-15	C44H9.1	JCMS vs. K279a	4.5937	down	0.00190647
WBGene00007073	ugt-2	AC3.8	JCMS vs. K279a	1.81103	down	0.041838
WBGene00007455	ugt-22	C08F11.8	JCMS vs. K279a	1.68475	down	0.0405224
WBGene00015369	ugt-51	C03A7.11	JCMS vs. K279a	4.87802	down	0.00768923
WBGene00011452	ugt-55	T04H1.7	JCMS vs. K279a	1.76388	down	0.0488082
WBGene00010904	ugt-62	M88.1	JCMS vs. K279a	1.79239	down	0.0335282
WBGene00021028	W04C9.6	W04C9.6	JCMS vs. K279a	2.99535	down	0.0361591
WBGene00021123	W09G12.9	W09G12.9	JCMS vs. K279a	3.03231	down	0.035703
WBGene00010864	xbx-3	M04D8.6	JCMS vs. K279a	2.17718	down	0.043064
WBGene00022469	Y119C1B.3	Y119C1B.3	JCMS vs. K279a	2.48987	down	0.013738
WBGene00021232	Y19D10B.3	Y19D10B.3	JCMS vs. K279a	2.03063	down	0.0488082
WBGene00021337	Y34F4.2	Y34F4.2b	JCMS vs. K279a	2.35139	down	0.0149753
		Y34F4.2a	JCMS vs. K279a	2.27514	down	0.018986
WBGene00012538	Y37A1B.5	Y37A1B.5	JCMS vs. K279a	2.19807	down	0.0312157
WBGene00012631	Y38H6C.19	Y38H6C.19	JCMS vs. K279a	6.58541	down	0.00768923
WBGene00012633	Y38H6C.21	Y38H6C.21	JCMS vs. K279a	5.64465	down	0.0154254
WBGene00012753	Y41C4A.6	Y41C4A.6	JCMS vs. K279a	1.63991	down	0.0309083
WBGene00012883	Y45F10D.2	Y45F10D.2	JCMS vs. K279a	2.83886	down	0.035703
WBGene00013088	Y51B9A.6	Y51B9A.6	JCMS vs. K279a	3.40799	down	0.039951
WBGene00021876	Y54G2A.11	Y54G2A.11a	JCMS vs. K279a	1.76822	down	0.0374243
WBGene00013333	Y57G11C.44	Y57G11C.44	JCMS vs. K279a	1.78942	down	0.0371686
WBGene00013368	Y60A9.1	Y60A9.1	JCMS vs. K279a	2.20812	down	0.0205793
WBGene00022076	daao-1	Y69A2AR.5	JCMS vs. K279a	2.56253	down	0.0285508
WBGene00013539	Y73F8A.35	Y73F8A.35	JCMS vs. K279a	2.59788	down	0.0453685
WBGene00012407	Y7A5A.1	Y7A5A.1	JCMS vs. K279a	1.93061	down	0.0349047
WBGene00044372	ZC239.21	ZC239.21	JCMS vs. K279a	1.84189	down	0.0348344
WBGene00022605	ZC404.11	ZC404.11	JCMS vs. K279a	3.75444	down	0.0442693
WBGene00014261	ZK1321.2	ZK1321.2a	JCMS vs. K279a	1.75079	down	0.0285508
		ZK1321.2b	JCMS vs. K279a	1.85709	down	0.021732
		ZK1321.2c	JCMS vs. K279a	1.76971	down	0.0285508
		ZK1321.2d	JCMS vs. K279a	1.78597	down	0.0234168
		ZK1321.2e	JCMS vs. K279a	1.77443	down	0.0244521
