# Supplementary material for: Transcriptomic, Functional, and Network Analyses Reveal Novel Genes Involved in the Interaction Between Caenorhabditis elegans and Stenotrophomonas maltophilia
Source: Front Cell Infect Microbiol. 2018 Aug 20;8:266. doi: 10.3389/fcimb.2018.00266 (PMC6109753; doi:10.3389/fcimb.2018.00266)
Supplement: Supplementary file 5 [file Table_5.XLSX]

## Sheet: Caption-TableS5
Table S5: Complete WormNet v2 network of differentially expressed genes on S. maltophilia JCMS, K279a or E. coli OP50 The complete network of differentially expressed genes from a query of WormNet v2. 118 of the 393 differentially expressed genes had putative connections and are listed by the number of connections in the probabilistic functional gene network model. The WormNet rank and score are …

## Sheet: GeneNetwork
WormNet v2 network of differentially expressed genes on S. maltophilia JCMS, K279a or E. coli OP50
Gene name	Sequence name		Rank	Score	C	Linked genes
pqn-98		ZK488.7	23	2.05	21	C05E7.3 C12D5.3 C25F9.6 che-11 acs-17 ftn-1 sue-1 F07C4.6 F23H11.7 F35A5.2 F55A4.7 dod-22 lys-5 H12D21.4 twk-14 flp-11 K08D10.10 xbx-3 R13H7.2 T05F1.11 T16G1.4
cpr-4		F44C4.3	37	1.76	14	C14C6.2 F07C4.6 clec-7 lys-10 F28A12.4 dod-23 lys-5 lys-6 F58B4.5 F59D6.3 K01C8.1 R03G5.5 spp-4 T16G1.4
dod-22		F55G11.5	2	2.89	13	B0024.4 C02C2.4 clec-10 mpk-2 ugt-22 C14C6.2 pho-1 F19B2.5 F55G11.8 clec-67 K08D8.4 T05F1.11 pqn-98
F28A12.4		F28A12.4	21	2.09	13	clec-10 ugt-22 C14C6.2 DH11.2 cpr-4 lys-6 F59D6.3 ugt-62 R03G5.5 T01D3.6 T05F1.11 spp-4 T22F3.11
acs-17		C46F4.2	8	2.56	12	B0391.10 ugt-51 C17C3.1 C48B4.1 F02C12.2 F25D1.5 cwp-4 R03G5.5 T01G6.10 T12D8.5 nlp-16 pqn-98
F19B2.5		F19B2.5	1	2.89	10	B0024.4 ugt-22 C25D7.5 F08G2.5 F16H6.10 dod-22 F55G11.8 clec-67 K08D8.4 T05F1.11
R03G5.5		R03G5.5	52	1.51	10	acs-17 F02C12.2 clec-7 F25D1.5 F28A12.4 cpr-4 lys-6 F59D6.3 T01G6.10 T16G1.4
B0024.4		B0024.4	12	2.49	9	C04G6.5 C25D7.5 F08G2.5 F16H6.10 F19B2.5 dod-22 F55G11.8 clec-67 K08D8.4
mpk-2		C04G6.1	24	1.97	9	ugt-22 C18H7.4 rom-2 trk-1 pho-1 clec-28 dod-22 K11H12.4 T01D3.6
T22F3.11		T22F3.11	3	2.79	9	avr-14 C05E7.3 C14C6.2 F07C4.12 F28A12.4 F46C5.1 flp-11 asic-2 pqn-97
ugt-22		C08F11.8	30	1.86	9	C02C2.4 mpk-2 pho-1 F19B2.5 F28A12.4 clec-28 dod-22 clec-67 T05F1.11
C14C6.2		C14C6.2	35	1.78	8	clec-10 clec-7 F28A12.4 cpr-4 dod-22 clec-67 T05F1.11 T22F3.11
C48B4.1		C48B4.1	32	1.83	8	prx-3 C27A7.1 acs-17 F09F7.4 F14F9.4 F58B4.5 nhr-144 W03F9.4
clec-67		F56D6.2	18	2.22	8	B0024.4 ugt-22 C14C6.2 F19B2.5 dod-22 F55G11.8 K08D8.4 T05F1.11
F08G2.5		F08G2.5	9	2.56	8	B0024.4 C04G6.5 C05E7.3 C25D7.5 F16H6.10 F19B2.5 F53A9.2 K08D8.4
lys-6		F58B3.3	36	1.78	8	D2023.4 F28A12.4 cpr-4 F49C12.14 dod-23 R03G5.5 T01D3.6 spp-4
T05F1.11		T05F1.11	55	1.49	8	ugt-22 C14C6.2 F19B2.5 F28A12.4 dod-22 clec-67 Y37A1B.5 pqn-98
ftn-1		C54F6.14	40	1.7	7	ugt-51 C27H5.2 DH11.2 F07C4.6 T09B9.3 T12D8.5 pqn-98
lys-5		F58B3.2	49	1.55	7	F07C4.6 cpr-4 dod-23 nhr-193 F59D6.3 spp-4 pqn-98
C35E7.2		C35E7.2	4	2.71	7	avr-14 che-11 sue-1 F45G2.2 pqn-42 asic-2 glr-5
K08D8.4		K08D8.4	11	2.51	7	B0024.4 C25D7.5 F08G2.5 F19B2.5 dod-22 F55G11.8 clec-67
C17C3.1		C17C3.1	14	2.44	7	ugt-51 acs-17 DH11.2 F09F7.4 H12D21.4 T12D8.5 Y51B9A.6
T09B9.3		T09B9.3	31	1.85	7	avr-14 C05E7.3 ftn-1 F23H11.7 F25D1.5 asic-2 pqn-97
F58B4.5		F58B4.5	39	1.73	7	C48B4.1 E02C12.6 E02C12.8 cpr-4 F44D12.9 ugt-62 spp-4
F59D6.3		F59D6.3	56	1.48	7	F28A12.4 cpr-4 lys-5 K01C8.1 R03G5.5 T01D3.6 T16G1.4
asic-2		T28F4.2	28	1.92	6	avr-14 C05E7.3 che-11 C35E7.2 T09B9.3 T22F3.11
che-11		C27A7.4	5	2.67	6	avr-14 C35E7.2 F45G2.2 asic-2 glr-5 pqn-98
clec-28		F49A5.5	20	2.17	6	C02C2.4 mpk-2 C08F11.1 ugt-22 pho-1 lys-10
lys-10		F17E9.11	58	1.45	6	F43C9.1 cpr-4 clec-28 dod-23 T01D3.6 spp-4
F55G11.8		F55G11.8	7	2.6	6	B0024.4 C04G6.5 F19B2.5 dod-22 clec-67 K08D8.4
C05E7.3		C05E7.3	41	1.7	6	F08G2.5 F55B11.4 T09B9.3 T22F3.11 asic-2 pqn-98
DH11.2		DH11.2	42	1.69	6	ugt-51 C17C3.1 ftn-1 F28A12.4 F44A6.5 T12D8.5
T12D8.5		T12D8.5	54	1.5	6	ugt-51 C17C3.1 acs-17 ftn-1 DH11.2 F55B11.4
pho-1		EGAP2.3	26	1.97	6	C02C2.4 mpk-2 C08F11.1 ugt-22 clec-28 dod-22
spp-4		T08A9.8	43	1.69	6	lys-10 F28A12.4 cpr-4 lys-5 lys-6 F58B4.5
avr-14		B0207.12	22	2.06	5	che-11 C35E7.2 T09B9.3 T22F3.11 asic-2
F16H6.10		F16H6.10	13	2.47	5	B0024.4 C04G6.5 C25D7.5 F08G2.5 F19B2.5
C25D7.5		C25D7.5	17	2.27	5	B0024.4 F08G2.5 F16H6.10 F19B2.5 K08D8.4
F45G2.2		F45G2.2	25	1.97	5	che-11 C35E7.2 F53B6.2 nlp-16 glr-5
C02C2.4		C02C2.4	53	1.5	5	C08F11.1 ugt-22 pho-1 clec-28 dod-22
T01D3.6		T01D3.6	67	1.37	5	mpk-2 lys-10 F28A12.4 lys-6 F59D6.3
T16G1.4		T16G1.4	69	1.32	5	clec-7 cpr-4 F59D6.3 R03G5.5 pqn-98
trk-1		D1073.1	46	1.61	5	mpk-2 glr-1 rom-2 T19D12.5 Y113G7B.14
ugt-51		C03A7.11	19	2.22	5	C17C3.1 acs-17 ftn-1 DH11.2 T12D8.5
clec-10		C03H5.1	50	1.55	4	C14C6.2 F28A12.4 dod-22 ugt-62
clec-7		F10G2.3	74	1.25	4	C14C6.2 cpr-4 R03G5.5 T16G1.4
dod-23		F49E12.2	68	1.32	4	lys-10 cpr-4 lys-5 lys-6
exp-2		F12F3.1	6	2.63	4	C09D4.1 F53B6.2 F59F3.6 nlp-16
glr-5		ZC196.7	61	1.44	4	che-11 C35E7.2 sue-1 F45G2.2
F09F7.4		F09F7.4	16	2.28	4	C17C3.1 C48B4.1 H12D21.4 Y37D8A.18
C08F11.1		C08F11.1	27	1.96	4	C02C2.4 pho-1 clec-28 nhr-144
F25D1.5		F25D1.5	34	1.79	4	acs-17 R03G5.5 T09B9.3 Y51B9A.6
F14F9.4		F14F9.4	38	1.75	4	C27A7.1 C48B4.1 pqn-42 W03F9.4
W03F9.4		W03F9.4	44	1.66	4	C27A7.1 C48B4.1 F14F9.4 pqn-42
C04G6.5		C04G6.5	47	1.58	4	B0024.4 F08G2.5 F16H6.10 F55G11.8
F07C4.6		F07C4.6	59	1.45	4	ftn-1 cpr-4 lys-5 pqn-98
H12D21.4		H12D21.4	66	1.37	4	C17C3.1 F09F7.4 ugt-62 pqn-98
ugt-62		M88.1	57	1.47	4	clec-10 F28A12.4 F58B4.5 H12D21.4
flp-11		K02G10.4	81	1.18	3	xbx-3 T22F3.11 pqn-98
F46C5.1		F46C5.1	15	2.31	3	F07C4.12 nhr-193 T22F3.11
C27A7.1		C27A7.1	45	1.65	3	C48B4.1 F14F9.4 W03F9.4
D2023.4		D2023.4	71	1.29	3	F22E5.9 F42G8.10 lys-6
T01G6.10		T01G6.10	79	1.22	3	acs-17 R03G5.5 ZK177.3
C18H7.4		C18H7.4	80	1.22	3	mpk-2 rom-2 T19D12.5
nhr-144		F59E11.12	72	1.28	3	C08F11.1 C48B4.1 Y45F10D.2
nlp-16		T13A10.5	29	1.88	3	acs-17 exp-2 F45G2.2
pqn-42		F53G2.4	60	1.44	3	C35E7.2 F14F9.4 W03F9.4
rom-2		C48B4.2	76	1.22	3	mpk-2 C18H7.4 trk-1
srd-15		C04E6.10	83	1.12	3	str-116 F53B7.4 K10C2.2
sue-1		F07A5.5	63	1.41	3	C35E7.2 glr-5 pqn-98
glr-1		C06E1.4	95	0.94	2	trk-1 R11E3.2
F59F3.6		F59F3.6	10	2.52	2	exp-2 grp-1
Y51B9A.6		Y51B9A.6	48	1.57	2	C17C3.1 F25D1.5
E02C12.8		E02C12.8	62	1.41	2	E02C12.6 F58B4.5
E02C12.6		E02C12.6	65	1.38	2	E02C12.8 F58B4.5
C27H5.2		C27H5.2	70	1.3	2	ftn-1 twk-14
F02C12.2		F02C12.2	78	1.22	2	acs-17 R03G5.5
F23H11.7		F23H11.7	82	1.17	2	T09B9.3 pqn-98
F07C4.12		F07C4.12	84	1.11	2	F46C5.1 T22F3.11
F55B11.4		F55B11.4	85	1.1	2	C05E7.3 T12D8.5
T19D12.5		T19D12.5	86	1.05	2	C18H7.4 trk-1
K01C8.1		K01C8.1	87	1.02	2	cpr-4 F59D6.3
F53B6.2		F53B6.2	90	0.99	2	exp-2 F45G2.2
nhr-193		F57G8.6	89	1	2	F46C5.1 lys-5
pqn-97		ZK488.10	77	1.22	2	T09B9.3 T22F3.11
str-116		F07B10.2	88	1.02	2	C01B12.5 srd-15
twk-14		K01D12.4	73	1.25	2	C27H5.2 pqn-98
xbx-3		M04D8.6	64	1.4	2	flp-11 pqn-98
cwp-4		K11D12.1	51	1.51	1	acs-17
grp-1		K06H7.4	75	1.25	1	F59F3.6
Y37D8A.18		Y37D8A.18	33	1.79	1	F09F7.4
F22E5.9		F22E5.9	91	0.99	1	D2023.4
C09D4.1		C09D4.1	92	0.99	1	exp-2
R13H7.2		R13H7.2	93	0.95	1	pqn-98
Y45F10D.2		Y45F10D.2	94	0.95	1	nhr-144
F55A4.7		F55A4.7	96	0.93	1	pqn-98
C12D5.3		C12D5.3	97	0.89	1	pqn-98
F49C12.14		F49C12.14	98	0.88	1	lys-6
F43C9.1		F43C9.1	99	0.87	1	lys-10
F44D12.9		F44D12.9	100	0.85	1	F58B4.5
B0391.10		B0391.10	101	0.84	1	acs-17
F44A6.5		F44A6.5	102	0.82	1	DH11.2
K08D10.10		K08D10.10	103	0.82	1	pqn-98
C25F9.6		C25F9.6	104	0.81	1	pqn-98
F42G8.10		F42G8.10	105	0.81	1	D2023.4
C01B12.5		C01B12.5	106	0.81	1	str-116
K10C2.2		K10C2.2	107	0.79	1	srd-15
F15E11.4		F15E11.4	109	0.79	1	str-180
F53B7.4		F53B7.4	110	0.79	1	srd-15
F35A5.2		F35A5.2	111	0.78	1	pqn-98
F53A9.2		F53A9.2	112	0.78	1	F08G2.5
K11H12.4		K11H12.4	113	0.78	1	mpk-2
ZK177.3		ZK177.3	114	0.78	1	T01G6.10
R11E3.2		R11E3.2	116	0.76	1	glr-1
Y113G7B.14		Y113G7B.14	117	0.67	1	trk-1
Y37A1B.5		Y37A1B.5	118	0.48	1	T05F1.11
prx-3		C15H9.8	115	0.77	1	C48B4.1
str-180		T10H9.6	108	0.79	1	F15E11.4
